# Supplementary material for: Yap1 safeguards mouse embryonic stem cells from excessive apoptosis during differentiation
Source: eLife. 2018 Dec 18;7:e40167. doi: 10.7554/eLife.40167 (PMC6307859; doi:10.7554/eLife.40167)
Supplement: Source code 1. [file elife-40167-code1.zip]

Archive with 1 entries (1 files):
- SourceCode.txt
